# Supplementary material for: Lauric Acid Induces Apoptosis of Rice Sheath Blight Disease Caused by Rhizoctonia solani by Affecting Fungal Fatty Acid Metabolism and Destroying the Dynamic Equilibrium of Reactive Oxygen Species
Source: J Fungi (Basel). 2022 Feb 1;8(2):153. doi: 10.3390/jof8020153 (PMC8875428; doi:10.3390/jof8020153)
Supplement: Supplementary file 1 [file jof-08-00153-s001.zip]

Archive with 3 entries (3 files):
- Supplementary Figures S1-S3.pdf
- Supplementary Table S1.xls
- Supplementary Table S2.xls
