# Supplementary material for: Lauric Acid Induces Apoptosis of Rice Sheath Blight Disease Caused by Rhizoctonia solani by Affecting Fungal Fatty Acid Metabolism and Destroying the Dynamic Equilibrium of Reactive Oxygen Species
Source: J Fungi (Basel). 2022 Feb 1;8(2):153. doi: 10.3390/jof8020153 (PMC8875428; doi:10.3390/jof8020153)
Supplement: Supplementary file 1 [file jof-08-00153-s001.zip › Supplementary Table S1.xls]

## Sheet: Sheet2
	Table S1 Gene ontology-enriched categories of DEGs between different samples
	GO_classify2	3h vs CK		6h vs CK		18h vs CK		24h vs CK
		Up-regulate	Down-regulate	Up-regulate	Down-regulate	Up-regulate	Down-regulate	Up-regulate	Down-regulate
	metabolic process	563	369	358	407	400	569	403	590
	catalytic activity	555	438	376	452	483	627	479	660
	cellular process	429	204	219	297	261	395	302	397
	binding	416	333	255	398	353	502	364	513
	cell	397	128	181	231	227	307	267	299
	cell part	393	126	180	228	225	303	265	293
	single-organism process	349	214	212	236	261	354	262	379
	membrane	332	315	241	316	381	413	392	432
	membrane part	302	278	217	285	339	373	348	389
	organelle	287	82	143	155	164	191	200	186
	macromolecular complex	192	25	100	62	73	86	95	80
	localization	142	83	77	95	140	123	157	127
	organelle part	132	21	54	60	85	191	107	63
	cellular component organization or biogenesis	98	17	32	73	46	86	60	83
	structural molecule activity	82	0	66	4	12	5	12	5
	biological regulation	78	77	51	84	100	109	110	109
	transporter activity	72	45	44	52	60	65	69	68
	membrane-enclosed lumen	45	8	11	36	17	32	28	32
	response to stimulus	43	44	27	54	64	69	69	68
	nucleic acid binding transcription factor activity	16	25	10	23	21	27	20	30
	extracellular region	14	19	13	17	20	23	15	21
	virion	8	1	2	9	4	7	7	7
	virion part	8	1	2	9	4	7	7	7
	molecular function regulator	8	8	9	10	14	14	15	12
	nucleoid	6	0	1	2	0	3	0	3
	supramolecular complex	6	1	3	3	4	4	5	4
	nutrient reservoir activity	6	0	5	0	5	0	4	0
	signaling	6	15	10	13	26	12	27	11
	reproduction	5	1	4	3	5	6	5	8
	reproductive process	5	1	4	3	5	6	5	8
	signal transducer activity	3	6	5	4	14	6	13	5
	multi-organism process	3	1	2	3	3	5	3	7
	electron carrier activity	2	1	1	1	0	5	1	5
	antioxidant activity	2	10	2	12	2	16	3	17
	developmental process	2	4	1	4	2	4	2	6
	growth	2	0	1	1	1	1	1	1
	detoxification	2	10	2	12	2	16	3	17
	extracellular region part	1	5	1	5	0	8	0	21
	transcription factor activity, protein binding	1	0	1	1	2	1	3	0
	molecular transducer activity	1	4	3	1	12	2	11	3
	cell junction	0	1	0	1	0	1	0	1
	metallochaperone activity	0	0	1	0	1	0	1	0
	protein tag	0	0	0	0	0	0	1	0
	biological adhesion	0	1	0	0	0	0	0	0
	multicellular organismal process	0	1	0	1	0	1	0	1
	biological phase	0	0	0	0	0	0	0	0
