# Supplementary material for: Lauric Acid Induces Apoptosis of Rice Sheath Blight Disease Caused by Rhizoctonia solani by Affecting Fungal Fatty Acid Metabolism and Destroying the Dynamic Equilibrium of Reactive Oxygen Species
Source: J Fungi (Basel). 2022 Feb 1;8(2):153. doi: 10.3390/jof8020153 (PMC8875428; doi:10.3390/jof8020153)
Supplement: Supplementary file 1 [file jof-08-00153-s001.zip › Supplementary Table S2.xls]

## Sheet: Sheet1
	Table S2 KEGG pathway enrichment analysis of different expression genes
	Pathway	Pathway ID	3h vs CK		6h vs CK		18h vs CK		24h vs CK
			Cluster	frequency	Cluster	frequency	Cluster	frequency	Cluster	frequency
	Ribosome	ko03010	67 out of 504	13.2937	63 out of 409	15.4034	6 out of 545	1.10092	7 out of 580	1.2069
	Biosynthesis of antibiotics	ko01130	66 out of 504	13.0952	47 out of 409	11.4914	73 out of 545	13.3945	72 out of 580	12.4138
	Biosynthesis of amino acids	ko01230	39 out of 504	7.7381	24 out of 409	5.86797	39 out of 545	7.15596	35 out of 580	6.03448
	Carbon metabolism	ko01200	33 out of 504	6.54762	25 out of 409	6.11247	34 out of 545	6.23853	41 out of 580	7.06897
	RNA transport	ko03013	27 out of 504	5.35714	15 out of 409	3.66748	23 out of 545	4.22018	32 out of 580	5.51724
	Purine metabolism	ko00230	25 out of 504	4.96032	16 out of 409	3.91198	24 out of 545	4.40367	22 out of 580	3.7931
	Pyrimidine metabolism	ko00240	23 out of 504	4.56349	19 out of 409	4.64548	21 out of 545	3.85321	22 out of 580	3.7931
	Aminoacyl-tRNA biosynthesis	ko00970	20 out of 504	3.96825	5 out of 409	1.22249	11 out of 545	2.01835	13 out of 580	2.24138
	Protein processing in endoplasmic reticulum	ko04141	20 out of 504	3.96825	20 out of 409	4.88998	41 out of 545	7.52294	45 out of 580	7.75862
	Glycerophospholipid metabolism	ko00564	20 out of 504	3.96825	16 out of 409	3.91198	15 out of 545	2.75229	17 out of 580	2.93103
	Starch and sucrose metabolism	ko00500	19 out of 504	3.76984	19 out of 409	4.64548	31 out of 545	5.68807	37 out of 580	6.37931
	Ribosome biogenesis in eukaryotes	ko03008	18 out of 504	3.57143	21 out of 409	5.13447	18 out of 545	3.30275	19 out of 580	3.27586
	Amino sugar and nucleotide sugar metabolism	ko00520	17 out of 504	3.37302	12 out of 409	2.93399	13 out of 545	2.38532	15 out of 580	2.58621
	Cell cycle - yeast	ko04111	17 out of 504	3.37302	8 out of 409	1.95599	19 out of 545	3.48624	19 out of 580	3.27586
	Glutathione metabolism	ko00480	16 out of 504	3.1746	13 out of 409	3.17848	18 out of 545	3.30275	14 out of 580	2.41379
	Cysteine and methionine metabolism	ko00270	16 out of 504	3.1746	10 out of 409	2.44499	12 out of 545	2.20183	14 out of 580	2.41379
	Pentose and glucuronate interconversions	ko00040	14 out of 504	2.77778	8 out of 409	1.95599	13 out of 545	2.38532	16 out of 580	2.75862
	Spliceosome	ko03040	14 out of 504	2.77778	10 out of 409	2.44499	20 out of 545	3.66972	30 out of 580	5.17241
	Alanine, aspartate and glutamate metabolism	ko00250	14 out of 504	2.77778	9 out of 409	2.20049	11 out of 545	2.01835	11 out of 580	1.89655
	Tyrosine metabolism	ko00350	13 out of 504	2.57937	10 out of 409	2.44499	10 out of 545	1.83486	12 out of 580	2.06897
